# Supplementary material for: Bioactive Compounds, Nutritional Quality and Antioxidant Capacity of the Red-Fleshed Kirkwood Navel and Ruby Valencia Oranges
Source: Antioxidants (Basel). 2022 Sep 26;11(10):1905. doi: 10.3390/antiox11101905 (PMC9598057; doi:10.3390/antiox11101905)
Supplement: Supplementary file 1 [file antioxidants-11-01905-s001.zip]

Archive with 6 entries (5 files):
- antioxidants-1908907-supplementary-final/
- antioxidants-1908907-supplementary-final/Table Supplementary S1.pdf
- antioxidants-1908907-supplementary-final/Table Supplementary S2.pdf
- antioxidants-1908907-supplementary-final/Table Supplementary S3.pdf
- antioxidants-1908907-supplementary-final/Table Supplementary S4.pdf
- antioxidants-1908907-supplementary-final/Table Supplementary S5.pdf
